# Supplementary material for: Identification of Bile Salt Hydrolase and Bile Salt Resistance in a Probiotic Bacterium Lactobacillus gasseri JCM1131T
Source: Microorganisms. 2021 May 8;9(5):1011. doi: 10.3390/microorganisms9051011 (PMC8151060; doi:10.3390/microorganisms9051011)
Supplement: Supplementary file 1 [file microorganisms-09-01011-s001.zip]

Archive with 1 entries (1 files):
- microorganisms-1201198-supplementary.pdf
